# Supplementary material for: Temporal Variation of SARS-CoV-2 Levels in Wastewater from a Meat Processing Plant
Source: Microorganisms. 2023 Jan 10;11(1):174. doi: 10.3390/microorganisms11010174 (PMC9864470; doi:10.3390/microorganisms11010174)
Supplement: Supplementary file 1 [file microorganisms-11-00174-s001.zip]

Archive with 1 entries (1 files):
- microorganisms-2142708-supplementary.xlsx
