# Supplementary material for: Temporal Variation of SARS-CoV-2 Levels in Wastewater from a Meat Processing Plant
Source: Microorganisms. 2023 Jan 10;11(1):174. doi: 10.3390/microorganisms11010174 (PMC9864470; doi:10.3390/microorganisms11010174)
Supplement: Supplementary file 1 [file microorganisms-11-00174-s001.zip › microorganisms-2142708-supplementary.xlsx]

## Sheet: Data for Figure 1 and 2
Date and Time of Collection	No sample	mean Ct of liquid	standard deviation Ct of liquid	mean GCN/mL liquid	standard deviation GCN/mL liquid	mean Ct of sludge	standard deviation Ct of sludge	mean GCN/mL sludge	standard deviation GCN/mL sludge	new COVID-19 cases in Calgary
2022-1-11	0					35.0873	0.7825	11270.2	6070.28	2743
2022-1-12	0					36.3667	0.3855	4182.38	1142.19	2462
2022-1-13	0					34.5283	2.5185	36531.9	48369.5	2839
2022-1-14	0					33.8757	0.6395	25927.3	11557.8	3257
2022-1-15	0
2022-1-16	0
2022-1-17	0
2022-1-18	0
2022-1-19	0					33.885	0.295	24407.2	5119.67	1511
2022-1-20	0
2022-1-21	0					34.69	1.492	19160.7	17999	1891
2022-1-22	0
2022-1-23	1
2022-1-24	0
2022-1-25	0
2022-1-26	0
2022-1-27	1
2022-1-28	0
2022-1-29	1
2022-1-30	0
2022-1-31	0					33.4487	1.28729	41792.7	30343.8	1032
2022-2-01	0					35.181	2.029	17456.6	20386.3	1309
2022-2-02	0					32.056	0.242	89818.6	15483.5	1003
2022-2-03	0					33.4377	1.82688	55287	61466.4	777
2022-2-04	0
2022-2-05	0
2022-2-06	0
2022-2-07	0					32.772	1.336	70779.9	60927.1	660
2022-2-08	0					33.6143	1.3165	38458.2	32707.5	768
2022-2-09	0	34.848	1.08	14602.9	10512.9					492
2022-2-10	0	34.4103	0.5605	17414.8	6841.56					573
2022-2-11	0
2022-2-12	0	32.989	1.132	56159.9	42103.6	36.9367	1.1225	3327.9	2477.35	308
2022-2-13	0	33.7237	0.5355	28325	10653.1	31.668	0.124	117669	10422.3	195
2022-2-14	0	34.444	0.108	16157.8	1246.78	31.0797	1.1705	222966	172017	347
2022-2-15	0					33.319	2.678	95314.4	130182	333
2022-2-16	0					29.1043	0.192858	738371	97646.4	366
2022-2-17	0					31.4553	1.41506	191636	187375	223
2022-2-18	0					32.0357	3.4229	267874	282520	255
2022-2-19	0					30.527	1.18062	322933	202418	144
2022-2-20	0	32.7753	1.5225	76329	72814.8	30.018	0.771415	419906	210170	148
2022-2-21	1
2022-2-22	0					30.849	1.46479	286014	230122	261
2022-2-23	0					32.7633	2.83785	123672	123734	226
2022-2-24	0
2022-2-25	1
2022-2-26	1
2022-2-27	0					29.8473	0.4355	445453	137029	128
2022-2-28	0
2022-3-01	0					31.4127	1.4235	193863	175577	183
2022-3-02	0					33.7837	1.0135	30584.4	20830.2	204
2022-3-03	0					34.1047	0.3595	21008.9	5357.02	125
2022-3-04	0
2022-3-05	0
2022-3-06	0
2022-3-07	1
2022-3-08	1
2022-3-09	1
2022-3-10	1
2022-3-11	1
2022-3-12	1
2022-3-13	1
2022-3-14	1
2022-3-15	1
2022-3-16	1
2022-3-17	0	32.1407	1.19984	107270	91958.6	34.256	0.724961	20294.6	11410.2	299
2022-3-18	0	31.676	0.258988	117988	20718.1	33.2783	1.21237	47632.8	40550.4	234
2022-3-19	0	32.6633	0.79059	63756.4	33547.8	32.5	1.43343	87236.2	70859.8	177
2022-3-20	0	31.488	0.333645	136095	33518.1	31.5517	1.19601	160634	126475	114
2022-3-21	1
2022-3-22	1
2022-3-23	1
2022-3-24	1
2022-3-25	1
2022-3-26	1
2022-3-27	1
2022-3-28	1
2022-3-29	1
2022-3-30	1
2022-3-31	0
2022-4-01	0
2022-4-02	0
2022-4-03	0
